# Supplementary material for: Comparison in Bioactive Compounds and Antioxidant Activity of Cheonggukjang Containing Mountain-Cultivated Ginseng Using Two Bacillus Genus
Source: Foods. 2024 Oct 3;13(19):3155. doi: 10.3390/foods13193155 (PMC11475840; doi:10.3390/foods13193155)
Supplement: Supplementary file 1 [file foods-13-03155-s001.zip]

Archive with 1 entries (1 files):
- foods-3197079-supplementary.pdf
